# Supplementary material for: Novel Imine-Tethering Cationic Surfactants: Synthesis, Surface Activity, and Investigation of the Corrosion Mitigation Impact on Carbon Steel in Acidic Chloride Medium via Various Techniques
Source: Molecules. 2023 Jun 3;28(11):4540. doi: 10.3390/molecules28114540 (PMC10254240; doi:10.3390/molecules28114540)
Supplement: Supplementary file 1 [file molecules-28-04540-s001.zip]

Archive with 1 entries (1 files):
- molecules-2411157-supplementary.pdf
